# Supplementary material for: Identifying the appropriate spatial resolution for the analysis of crime patterns
Source: PLoS One. 2019 Jun 26;14(6):e0218324. doi: 10.1371/journal.pone.0218324 (PMC6594600; doi:10.1371/journal.pone.0218324)
Supplement: S1 File — The empirical work outlined here can be conducted, in full, using the R source code included in the publication and also available at: https://github.com/nickmalleson/Multi-Scale-Error-Analysis. It is in ‘R Markdown’ format so can either be used to generate an html file with text and graphics included, or the R commands can be run independently. The script depends heavily on the sppt R package [35]. The script attempts to download the required crime data (that are open source), so all experiments outlined here can be run in their entirety. The only data that are required are Vancouver administrative boundaries that are used for drawing maps. They are available here: https://github.com/nickmalleson/Multi-Scale-Error-Analysis/tree/master/vancouver_boundaries. The files must be downloaded and placed in a directory called vancouver_boundaries in the same location as the script. The easiest way to run the script is to load it into RStudio and run it from there. Alternatively, it can be run from a bash command line to generate an html file using this command (all on a single line): Rscript -e “require(knitr); require(markdown); knit(‘multi_scale_error_analysis.Rmd’, ‘multi_scale_error_analysis.md’); markdownToHTML(‘multi_scale_error_analysis.md’, ‘multi_scale_error_analysis.html’);” (ZIP) [file pone.0218324.s001.zip]

Archive with 2 entries (2 files):
- multi_scale_error_analysis.Rmd
- vancouver_boundaries (1).zip
